# Supplementary material for: Real-time and video-recorded pain assessment in beef cattle: clinical application and reliability in young, adult bulls undergoing surgical castration
Source: Sci Rep. 2024 Jul 2;14:15257. doi: 10.1038/s41598-024-65890-9 (PMC11220004; doi:10.1038/s41598-024-65890-9)
Supplement: Supplementary file 1 — Supplementary Information 1. [file 41598_2024_65890_MOESM1_ESM.xlsx]

## Sheet: Data
Type.of.evaluation	Evaluator	Breed	Animal	Moment	Rescue.analgesia	VAS	1.Locomotion	2.Interactive.behaviour	3.Activity	4.Appetite	5.Miscelaneous.behaviour	Total.UCAPS
Video	Evaluator.1	Nelore	1	M0	0	0	0	0	0	2	0	2
Video	Evaluator.1	Nelore	1	M1	0	10	0	0	0	2	0	2
Video	Evaluator.1	Nelore	1	M2	0	24	0	0	2	0	0	2
Video	Evaluator.1	Nelore	1	M3	1	76	2	1	2	2	0	7
Video	Evaluator.1	Nelore	1	M4	0	24	0	0	2	0	1	3
Video	Evaluator.1	Nelore	2	M0	0	0	0	0	0	0	1	1
Video	Evaluator.1	Nelore	2	M1	0	34	2	1	2	2	1	8
Video	Evaluator.1	Nelore	2	M2	1	53	2	2	2	2	0	8
Video	Evaluator.1	Nelore	2	M3	0	24	2	2	2	0	0	6
Video	Evaluator.1	Nelore	2	M4	0	9	0	0	0	0	0	0
Video	Evaluator.1	Nelore	3	M0	0	15	1	0	2	0	0	3
Video	Evaluator.1	Nelore	3	M1	0	1	0	0	0	0	0	0
Video	Evaluator.1	Nelore	3	M2	1	72	1	1	2	0	1	5
Video	Evaluator.1	Nelore	3	M3	1	62	1	1	2	0	1	5
Video	Evaluator.1	Nelore	3	M4	1	62	1	1	2	0	2	6
Video	Evaluator.1	Nelore	4	M0	0	0	0	0	0	0	0	0
Video	Evaluator.1	Nelore	4	M1	0	1	2	0	2	0	0	4
Video	Evaluator.1	Nelore	4	M2	1	66	1	1	2	0	2	6
Video	Evaluator.1	Nelore	4	M3	0	25	0	1	2	0	1	4
Video	Evaluator.1	Nelore	4	M4	0	25	0	1	2	0	0	3
Video	Evaluator.1	Nelore	6	M0	0	0	0	0	0	0	0	0
Video	Evaluator.1	Nelore	6	M1	0	13	0	0	2	0	0	2
Video	Evaluator.1	Nelore	6	M2	1	88	1	2	1	2	2	8
Video	Evaluator.1	Nelore	6	M3	1	80	1	2	2	2	2	9
Video	Evaluator.1	Nelore	6	M4	1	52	0	0	2	0	2	4
Video	Evaluator.1	Nelore	7	M0	0	1	0	0	0	0	1	1
Video	Evaluator.1	Nelore	7	M1	0	1	0	0	0	0	0	0
Video	Evaluator.1	Nelore	7	M2	1	32	0	2	2	0	0	4
Video	Evaluator.1	Nelore	7	M3	1	52	1	2	2	2	0	7
Video	Evaluator.1	Nelore	7	M4	1	39	1	0	2	0	1	4
Video	Evaluator.1	Nelore	8	M0	0	0	0	0	0	2	0	2
Video	Evaluator.1	Nelore	8	M1	0	14	0	0	1	2	0	3
Video	Evaluator.1	Nelore	8	M2	1	37	1	1	1	0	2	5
Video	Evaluator.1	Nelore	8	M3	1	65	0	1	2	2	1	6
Video	Evaluator.1	Nelore	8	M4	1	42	1	0	2	2	1	6
Video	Evaluator.1	Nelore	9	M0	1	47	2	0	2	2	2	8
Video	Evaluator.1	Nelore	9	M1	0	0	1	1	0	2	0	4
Video	Evaluator.1	Nelore	9	M2	1	80	1	1	2	2	2	8
Video	Evaluator.1	Nelore	9	M3	0	14	2	2	2	0	1	7
Video	Evaluator.1	Nelore	9	M4	1	35	1	0	0	0	1	2
Video	Evaluator.1	Nelore	11	M0	0	37	1	0	2	0	1	4
Video	Evaluator.1	Nelore	11	M1	0	1	0	0	0	0	0	0
Video	Evaluator.1	Nelore	11	M2	1	78	2	1	2	2	2	9
Video	Evaluator.1	Nelore	11	M3	1	88	1	2	2	2	1	8
Video	Evaluator.1	Nelore	11	M4	0	12	0	0	0	0	1	1
Video	Evaluator.1	Nelore	12	M0	0	12	0	0	0	0	0	0
Video	Evaluator.1	Nelore	12	M1	0	0	0	0	0	0	0	0
Video	Evaluator.1	Nelore	12	M2	0	10	2	0	2	2	0	6
Video	Evaluator.1	Nelore	12	M3	0	13	0	1	0	0	0	1
Video	Evaluator.1	Nelore	12	M4	1	49	0	2	2	0	1	5
Video	Evaluator.1	Angus	15	M0	0	0	0	0	0	0	0	0
Video	Evaluator.1	Angus	15	M1	0	32	2	1	2	0	1	6
Video	Evaluator.1	Angus	15	M2	1	47	1	1	2	2	2	8
Video	Evaluator.1	Angus	15	M3	1	46	1	1	0	0	1	3
Video	Evaluator.1	Angus	15	M4	1	61	2	1	1	2	2	8
Video	Evaluator.1	Angus	16	M0	0	0	0	0	0	0	2	2
Video	Evaluator.1	Angus	16	M1	0	0	2	0	2	0	0	4
Video	Evaluator.1	Angus	16	M2	1	50	0	0	2	0	1	3
Video	Evaluator.1	Angus	16	M3	1	64	2	1	2	2	2	9
Video	Evaluator.1	Angus	16	M4	1	65	2	2	2	2	2	10
Video	Evaluator.1	Angus	17	M0	0	15	1	1	2	2	1	7
Video	Evaluator.1	Angus	17	M1	0	1	0	1	0	2	1	4
Video	Evaluator.1	Angus	17	M2	0	17	1	0	0	0	0	1
Video	Evaluator.1	Angus	17	M3	1	74	2	0	2	2	2	8
Video	Evaluator.1	Angus	17	M4	1	32	0	0	2	0	2	4
Video	Evaluator.1	Angus	18	M0	0	1	0	0	0	0	0	0
Video	Evaluator.1	Angus	18	M1	0	0	1	1	2	2	0	6
Video	Evaluator.1	Angus	18	M2	1	82	1	1	2	2	2	8
Video	Evaluator.1	Angus	18	M3	1	34	1	0	2	0	2	5
Video	Evaluator.1	Angus	18	M4	1	35	1	0	2	0	2	5
Video	Evaluator.1	Angus	19	M0	0	0	0	0	0	0	0	0
Video	Evaluator.1	Angus	19	M1	0	20	1	0	0	0	1	2
Video	Evaluator.1	Angus	19	M2	1	73	2	2	2	2	2	10
Video	Evaluator.1	Angus	19	M3	1	64	2	2	2	0	1	7
Video	Evaluator.1	Angus	19	M4	1	50	1	1	2	0	2	6
Video	Evaluator.1	Angus	20	M0	0	0	0	0	2	2	1	5
Video	Evaluator.1	Angus	20	M1	0	0	1	1	0	0	2	4
Video	Evaluator.1	Angus	20	M2	1	90	2	2	2	2	2	10
Video	Evaluator.1	Angus	20	M3	1	90	1	1	2	2	2	8
Video	Evaluator.1	Angus	20	M4	0	22	2	1	2	0	1	6
Video	Evaluator.1	Angus	21	M0	1	49	1	2	2	0	1	6
Video	Evaluator.1	Angus	21	M1	0	2	0	0	0	0	0	0
Video	Evaluator.1	Angus	21	M2	0	17	1	0	2	0	0	3
Video	Evaluator.1	Angus	21	M3	0	36	0	0	2	0	0	2
Video	Evaluator.1	Angus	21	M4	1	49	0	0	1	0	2	3
Video	Evaluator.1	Angus	22	M0	0	15	0	0	0	0	1	1
Video	Evaluator.1	Angus	22	M1	0	0	0	0	0	2	0	2
Video	Evaluator.1	Angus	22	M2	0	22	1	0	0	2	0	3
Video	Evaluator.1	Angus	22	M3	1	61	1	2	2	0	2	7
Video	Evaluator.1	Angus	22	M4	1	52	1	1	2	0	2	6
Video	Evaluator.1	Angus	24	M0	0	1	0	0	2	0	1	3
Video	Evaluator.1	Angus	24	M1	0	13	0	0	1	0	0	1
Video	Evaluator.1	Angus	24	M2	1	71	2	2	2	0	1	7
Video	Evaluator.1	Angus	24	M3	0	22	2	1	2	0	0	5
Video	Evaluator.1	Angus	24	M4	1	47	1	0	2	0	2	5
Video	Evaluator.2	Nelore	1	M0	0	1	0	0	0	2	1	3
Video	Evaluator.2	Nelore	1	M1	0	1	2	0	2	2	0	6
Video	Evaluator.2	Nelore	1	M2	0	4	1	1	2	0	0	4
Video	Evaluator.2	Nelore	1	M3	0	24	1	1	1	0	1	4
Video	Evaluator.2	Nelore	1	M4	1	81	1	1	2	0	2	6
Video	Evaluator.2	Nelore	2	M0	0	0	0	0	0	1	0	1
Video	Evaluator.2	Nelore	2	M1	1	55	2	1	2	2	2	9
Video	Evaluator.2	Nelore	2	M2	1	83	2	2	2	2	0	8
Video	Evaluator.2	Nelore	2	M3	1	51	2	0	2	0	2	6
Video	Evaluator.2	Nelore	2	M4	0	9	0	0	0	0	0	0
Video	Evaluator.2	Nelore	3	M0	0	3	0	0	2	2	0	4
Video	Evaluator.2	Nelore	3	M1	0	1	0	0	2	2	0	4
Video	Evaluator.2	Nelore	3	M2	1	75	1	2	2	0	1	6
Video	Evaluator.2	Nelore	3	M3	0	17	0	0	2	0	1	3
Video	Evaluator.2	Nelore	3	M4	1	58	1	1	2	2	1	7
Video	Evaluator.2	Nelore	4	M0	0	0	0	0	0	1	0	1
Video	Evaluator.2	Nelore	4	M1	0	2	0	0	0	0	0	0
Video	Evaluator.2	Nelore	4	M2	1	70	1	1	2	1	2	7
Video	Evaluator.2	Nelore	4	M3	0	17	0	1	0	0	2	3
Video	Evaluator.2	Nelore	4	M4	1	61	1	1	2	2	2	8
Video	Evaluator.2	Nelore	6	M0	0	0	0	0	2	0	1	3
Video	Evaluator.2	Nelore	6	M1	0	6	0	0	2	0	0	2
Video	Evaluator.2	Nelore	6	M2	1	99	1	2	1	2	2	8
Video	Evaluator.2	Nelore	6	M3	1	69	1	2	2	2	2	9
Video	Evaluator.2	Nelore	6	M4	1	57	1	1	2	1	2	7
Video	Evaluator.2	Nelore	7	M0	0	0	0	0	0	0	1	1
Video	Evaluator.2	Nelore	7	M1	0	1	0	0	0	2	0	2
Video	Evaluator.2	Nelore	7	M2	0	37	0	0	1	1	1	3
Video	Evaluator.2	Nelore	7	M3	1	56	1	1	2	2	0	6
Video	Evaluator.2	Nelore	7	M4	0	11	0	0	0	0	1	1
Video	Evaluator.2	Nelore	8	M0	0	4	0	0	2	2	0	4
Video	Evaluator.2	Nelore	8	M1	0	2	0	0	1	2	0	3
Video	Evaluator.2	Nelore	8	M2	1	62	1	1	2	0	1	5
Video	Evaluator.2	Nelore	8	M3	1	82	1	1	2	2	1	7
Video	Evaluator.2	Nelore	8	M4	0	14	0	0	0	2	0	2
Video	Evaluator.2	Nelore	9	M0	0	11	2	1	0	2	1	6
Video	Evaluator.2	Nelore	9	M1	0	5	0	0	0	2	0	2
Video	Evaluator.2	Nelore	9	M2	1	79	1	1	2	2	2	8
Video	Evaluator.2	Nelore	9	M3	0	8	2	0	2	0	0	4
Video	Evaluator.2	Nelore	9	M4	0	28	1	0	1	1	1	4
Video	Evaluator.2	Nelore	11	M0	0	14	0	0	2	2	0	4
Video	Evaluator.2	Nelore	11	M1	0	2	0	0	2	2	0	4
Video	Evaluator.2	Nelore	11	M2	1	94	1	1	2	2	2	8
Video	Evaluator.2	Nelore	11	M3	1	88	1	1	2	2	2	8
Video	Evaluator.2	Nelore	11	M4	0	7	0	0	0	1	1	2
Video	Evaluator.2	Nelore	12	M0	0	2	0	0	0	0	0	0
Video	Evaluator.2	Nelore	12	M1	0	1	0	0	0	0	0	0
Video	Evaluator.2	Nelore	12	M2	1	61	1	1	2	2	0	6
Video	Evaluator.2	Nelore	12	M3	0	53	1	0	0	0	0	1
Video	Evaluator.2	Nelore	12	M4	0	31	0	0	2	1	0	3
Video	Evaluator.2	Angus	15	M0	0	0	0	0	0	0	1	1
Video	Evaluator.2	Angus	15	M1	0	1	0	0	2	0	1	3
Video	Evaluator.2	Angus	15	M2	1	78	1	1	2	2	2	8
Video	Evaluator.2	Angus	15	M3	0	24	1	0	0	0	0	1
Video	Evaluator.2	Angus	15	M4	1	64	2	1	2	2	2	9
Video	Evaluator.2	Angus	16	M0	0	6	0	0	0	2	2	4
Video	Evaluator.2	Angus	16	M1	0	3	0	0	0	0	1	1
Video	Evaluator.2	Angus	16	M2	1	67	0	1	2	1	1	5
Video	Evaluator.2	Angus	16	M3	1	63	1	1	2	2	0	6
Video	Evaluator.2	Angus	16	M4	1	66	2	1	2	0	2	7
Video	Evaluator.2	Angus	17	M0	1	57	1	1	2	2	2	8
Video	Evaluator.2	Angus	17	M1	0	1	0	0	0	2	2	4
Video	Evaluator.2	Angus	17	M2	0	12	0	0	0	0	1	1
Video	Evaluator.2	Angus	17	M3	1	87	2	1	2	2	2	9
Video	Evaluator.2	Angus	17	M4	1	98	1	1	2	2	2	8
Video	Evaluator.2	Angus	18	M0	0	1	0	0	0	0	0	0
Video	Evaluator.2	Angus	18	M1	0	1	0	1	2	2	0	5
Video	Evaluator.2	Angus	18	M2	1	69	1	1	2	2	1	7
Video	Evaluator.2	Angus	18	M3	1	58	1	1	2	0	1	5
Video	Evaluator.2	Angus	18	M4	0	21	0	0	0	2	1	3
Video	Evaluator.2	Angus	19	M0	0	1	0	0	0	0	0	0
Video	Evaluator.2	Angus	19	M1	0	6	0	0	0	2	1	3
Video	Evaluator.2	Angus	19	M2	1	96	2	2	2	2	2	10
Video	Evaluator.2	Angus	19	M3	1	69	1	1	2	2	1	7
Video	Evaluator.2	Angus	19	M4	0	4	0	1	0	2	0	3
Video	Evaluator.2	Angus	20	M0	0	3	0	0	0	0	1	1
Video	Evaluator.2	Angus	20	M1	0	0	0	0	0	0	1	1
Video	Evaluator.2	Angus	20	M2	1	99	2	2	2	2	2	10
Video	Evaluator.2	Angus	20	M3	1	96	1	1	2	2	2	8
Video	Evaluator.2	Angus	20	M4	0	8	0	0	2	1	0	3
Video	Evaluator.2	Angus	21	M0	0	25	0	0	0	0	1	1
Video	Evaluator.2	Angus	21	M1	0	0	0	1	2	2	0	5
Video	Evaluator.2	Angus	21	M2	1	69	1	1	2	0	1	5
Video	Evaluator.2	Angus	21	M3	1	66	1	1	2	1	0	5
Video	Evaluator.2	Angus	21	M4	0	11	0	0	0	0	2	2
Video	Evaluator.2	Angus	22	M0	0	1	0	0	0	0	1	1
Video	Evaluator.2	Angus	22	M1	0	2	0	0	0	2	0	2
Video	Evaluator.2	Angus	22	M2	1	73	1	1	2	2	2	8
Video	Evaluator.2	Angus	22	M3	0	23	1	0	0	0	1	2
Video	Evaluator.2	Angus	22	M4	0	14	0	0	2	0	1	3
Video	Evaluator.2	Angus	24	M0	0	24	0	0	2	2	2	6
Video	Evaluator.2	Angus	24	M1	0	1	0	0	0	2	0	2
Video	Evaluator.2	Angus	24	M2	1	97	2	1	2	2	1	8
Video	Evaluator.2	Angus	24	M3	0	0	0	0	0	0	0	0
Video	Evaluator.2	Angus	24	M4	1	57	2	1	2	0	2	7
Real-time	Evaluator.1	Nelore	1	M0	0	0	0	0	0	1	0	1
Real-time	Evaluator.1	Nelore	1	M1	0	0	1	0	0	.	0	1
Real-time	Evaluator.1	Nelore	1	M2	0	21	1	0	1	0	0	2
Real-time	Evaluator.1	Nelore	1	M3	0	19	0	0	0	0	0	0
Real-time	Evaluator.1	Nelore	1	M4	0	0	0	0	0	0	0	0
Real-time	Evaluator.1	Nelore	2	M0	0	0	0	0	0	0	0	0
Real-time	Evaluator.1	Nelore	2	M1	0	0	1	1	0	.	1	3
Real-time	Evaluator.1	Nelore	2	M2	1	86	2	2	2	2	2	10
Real-time	Evaluator.1	Nelore	2	M3	1	82	2	1	2	0	2	7
Real-time	Evaluator.1	Nelore	2	M4	0	31	0	0	0	0	0	0
Real-time	Evaluator.1	Nelore	3	M0	0	0	1	0	1	1	0	3
Real-time	Evaluator.1	Nelore	3	M1	0	0	0	1	2	.	0	3
Real-time	Evaluator.1	Nelore	3	M2	1	76	2	1	2	0	1	6
Real-time	Evaluator.1	Nelore	3	M3	0	24	0	0	2	0	0	2
Real-time	Evaluator.1	Nelore	3	M4	1	6	0	1	2	2	1	6
Real-time	Evaluator.1	Nelore	4	M0	0	0	0	0	0	0	0	0
Real-time	Evaluator.1	Nelore	4	M1	0	0	1	1	2	.	0	4
Real-time	Evaluator.1	Nelore	4	M2	1	59	1	1	2	0	1	5
Real-time	Evaluator.1	Nelore	4	M3	0	19	1	0	0	0	0	1
Real-time	Evaluator.1	Nelore	4	M4	1	31	1	1	2	1	0	5
Real-time	Evaluator.1	Nelore	6	M0	0	0	0	0	0	0	0	0
Real-time	Evaluator.1	Nelore	6	M1	0	0	1	1	2	.	0	4
Real-time	Evaluator.1	Nelore	6	M2	1	96	2	2	2	2	2	10
Real-time	Evaluator.1	Nelore	6	M3	1	89	1	1	2	2	1	7
Real-time	Evaluator.1	Nelore	6	M4	0	54	1	1	0	1	1	4
Real-time	Evaluator.1	Nelore	7	M0	0	0	0	0	0	0	0	0
Real-time	Evaluator.1	Nelore	7	M1	0	0	0	0	0	.	0	0
Real-time	Evaluator.1	Nelore	7	M2	1	85	1	1	2	0	1	5
Real-time	Evaluator.1	Nelore	7	M3	1	73	0	1	2	2	0	5
Real-time	Evaluator.1	Nelore	7	M4	0	10	0	0	0	0	0	0
Real-time	Evaluator.1	Nelore	8	M0	0	0	1	1	1	1	0	4
Real-time	Evaluator.1	Nelore	8	M1	0	0	0	0	0	.	0	0
Real-time	Evaluator.1	Nelore	8	M2	1	68	1	1	1	0	2	5
Real-time	Evaluator.1	Nelore	8	M3	1	41	1	1	2	2	1	7
Real-time	Evaluator.1	Nelore	8	M4	0	1	0	0	0	1	0	1
Real-time	Evaluator.1	Nelore	9	M0	0	0	0	1	0	1	0	2
Real-time	Evaluator.1	Nelore	9	M1	0	0	0	0	0	.	0	0
Real-time	Evaluator.1	Nelore	9	M2	1	41	1	1	2	0	1	5
Real-time	Evaluator.1	Nelore	9	M3	0	30	0	0	1	0	0	1
Real-time	Evaluator.1	Nelore	9	M4	0	19	0	0	0	0	1	1
Real-time	Evaluator.1	Nelore	11	M0	0	0	0	0	2	2	0	4
Real-time	Evaluator.1	Nelore	11	M1	0	0	0	0	2	.	0	2
Real-time	Evaluator.1	Nelore	11	M2	1	67	1	1	2	2	2	8
Real-time	Evaluator.1	Nelore	11	M3	1	63	1	1	2	1	2	7
Real-time	Evaluator.1	Nelore	11	M4	1	25	0	0	2	2	1	5
Real-time	Evaluator.1	Nelore	12	M0	0	0	0	0	0	0	0	0
Real-time	Evaluator.1	Nelore	12	M1	0	1	0	0	0	.	0	0
Real-time	Evaluator.1	Nelore	12	M2	1	76	1	1	2	2	0	6
Real-time	Evaluator.1	Nelore	12	M3	0	8	0	0	0	0	0	0
Real-time	Evaluator.1	Nelore	12	M4	0	10	0	0	0	0	0	0
Real-time	Evaluator.1	Angus	15	M0	0	0	0	0	0	0	0	0
Real-time	Evaluator.1	Angus	15	M1	0	0	0	1	2	.	0	3
Real-time	Evaluator.1	Angus	15	M2	1	66	1	1	2	2	2	8
Real-time	Evaluator.1	Angus	15	M3	0	30	1	1	0	0	1	3
Real-time	Evaluator.1	Angus	15	M4	0	45	0	0	0	2	0	2
Real-time	Evaluator.1	Angus	16	M0	0	0	2	1	1	1	0	5
Real-time	Evaluator.1	Angus	16	M1	0	0	0	0	0	.	0	0
Real-time	Evaluator.1	Angus	16	M2	0	42	0	1	2	0	1	4
Real-time	Evaluator.1	Angus	16	M3	0	6	1	0	0	0	0	1
Real-time	Evaluator.1	Angus	16	M4	0	0	0	0	0	0	0	0
Real-time	Evaluator.1	Angus	17	M0	0	0	0	0	0	1	0	1
Real-time	Evaluator.1	Angus	17	M1	0	0	0	0	0	.	0	0
Real-time	Evaluator.1	Angus	17	M2	1	42	1	1	2	0	1	5
Real-time	Evaluator.1	Angus	17	M3	0	12	0	0	0	0	1	1
Real-time	Evaluator.1	Angus	17	M4	0	7	0	0	0	0	0	0
Real-time	Evaluator.1	Angus	18	M0	0	1	0	0	0	0	0	0
Real-time	Evaluator.1	Angus	18	M1	0	0	0	1	0	.	0	1
Real-time	Evaluator.1	Angus	18	M2	1	60	1	1	2	2	2	8
Real-time	Evaluator.1	Angus	18	M3	0	26	0	1	0	0	1	2
Real-time	Evaluator.1	Angus	18	M4	0	1	0	0	0	0	0	0
Real-time	Evaluator.1	Angus	19	M0	0	0	0	0	0	0	0	0
Real-time	Evaluator.1	Angus	19	M1	0	0	0	0	0	.	0	0
Real-time	Evaluator.1	Angus	19	M2	1	80	2	1	2	2	2	9
Real-time	Evaluator.1	Angus	19	M3	1	72	1	1	2	2	1	7
Real-time	Evaluator.1	Angus	19	M4	1	21	1	0	2	2	1	6
Real-time	Evaluator.1	Angus	20	M0	0	0	0	0	2	0	0	2
Real-time	Evaluator.1	Angus	20	M1	0	0	1	0	0	.	0	1
Real-time	Evaluator.1	Angus	20	M2	1	97	2	1	2	2	2	9
Real-time	Evaluator.1	Angus	20	M3	1	82	1	1	2	2	1	7
Real-time	Evaluator.1	Angus	20	M4	0	12	0	0	0	0	0	0
Real-time	Evaluator.1	Angus	21	M0	0	0	0	0	0	0	0	0
Real-time	Evaluator.1	Angus	21	M1	0	0	1	1	2	.	0	4
Real-time	Evaluator.1	Angus	21	M2	1	75	1	1	2	0	1	5
Real-time	Evaluator.1	Angus	21	M3	0	26	0	1	0	1	0	2
Real-time	Evaluator.1	Angus	21	M4	0	3	0	0	0	0	0	0
Real-time	Evaluator.1	Angus	22	M0	0	0	0	0	0	0	0	0
Real-time	Evaluator.1	Angus	22	M1	0	0	0	0	0	.	0	0
Real-time	Evaluator.1	Angus	22	M2	1	64	1	1	2	2	1	7
Real-time	Evaluator.1	Angus	22	M3	1	57	1	1	2	0	1	5
Real-time	Evaluator.1	Angus	22	M4	0	9	0	0	0	0	0	0
Real-time	Evaluator.1	Angus	24	M0	0	0	0	0	0	1	0	1
Real-time	Evaluator.1	Angus	24	M1	0	12	0	0	1	.	0	1
Real-time	Evaluator.1	Angus	24	M2	1	94	2	1	2	2	2	9
Real-time	Evaluator.1	Angus	24	M3	0	27	0	0	0	0	0	0
Real-time	Evaluator.1	Angus	24	M4	0	6	0	0	0	0	0	0
Real-time	Evaluator.2	Nelore	1	M0	0	0	0	0	2	2	0	4
Real-time	Evaluator.2	Nelore	1	M1	0	3	0	0	0	.	0	0
Real-time	Evaluator.2	Nelore	1	M2	0	25	0	0	0	0	1	1
Real-time	Evaluator.2	Nelore	1	M3	0	7	0	0	1	0	0	1
Real-time	Evaluator.2	Nelore	1	M4	1	56	0	1	1	0	2	4
Real-time	Evaluator.2	Nelore	2	M0	0	2	0	0	0	0	0	0
Real-time	Evaluator.2	Nelore	2	M1	0	11	1	1	1	.	1	4
Real-time	Evaluator.2	Nelore	2	M2	1	45	2	2	2	2	1	9
Real-time	Evaluator.2	Nelore	2	M3	1	35	2	2	2	0	1	7
Real-time	Evaluator.2	Nelore	2	M4	0	0	0	0	0	0	1	1
Real-time	Evaluator.2	Nelore	3	M0	0	2	0	0	2	2	0	4
Real-time	Evaluator.2	Nelore	3	M1	0	0	0	0	2	.	0	2
Real-time	Evaluator.2	Nelore	3	M2	1	55	2	0	2	0	2	6
Real-time	Evaluator.2	Nelore	3	M3	0	26	0	0	2	0	0	2
Real-time	Evaluator.2	Nelore	3	M4	1	55	0	2	2	2	2	8
Real-time	Evaluator.2	Nelore	4	M0	0	0	0	0	2	0	0	2
Real-time	Evaluator.2	Nelore	4	M1	0	0	0	0	0	.	0	0
Real-time	Evaluator.2	Nelore	4	M2	1	66	1	1	2	0	2	6
Real-time	Evaluator.2	Nelore	4	M3	1	44	1	0	2	0	1	4
Real-time	Evaluator.2	Nelore	4	M4	0	25	2	0	2	2	0	6
Real-time	Evaluator.2	Nelore	6	M0	0	0	0	0	2	0	0	2
Real-time	Evaluator.2	Nelore	6	M1	0	15	1	0	2	.	1	4
Real-time	Evaluator.2	Nelore	6	M2	1	84	2	2	2	2	2	10
Real-time	Evaluator.2	Nelore	6	M3	1	69	1	1	2	2	1	7
Real-time	Evaluator.2	Nelore	6	M4	1	44	2	0	2	1	2	7
Real-time	Evaluator.2	Nelore	7	M0	0	3	0	0	0	0	1	1
Real-time	Evaluator.2	Nelore	7	M1	0	1	0	0	0	.	0	0
Real-time	Evaluator.2	Nelore	7	M2	1	22	1	0	2	0	1	4
Real-time	Evaluator.2	Nelore	7	M3	0	13	0	0	0	2	2	4
Real-time	Evaluator.2	Nelore	7	M4	0	15	0	0	1	0	2	3
Real-time	Evaluator.2	Nelore	8	M0	0	0	0	0	2	2	0	4
Real-time	Evaluator.2	Nelore	8	M1	0	0	0	0	2	.	0	2
Real-time	Evaluator.2	Nelore	8	M2	1	62	1	1	2	0	2	6
Real-time	Evaluator.2	Nelore	8	M3	1	30	1	0	2	2	1	6
Real-time	Evaluator.2	Nelore	8	M4	0	0	1	0	0	2	0	3
Real-time	Evaluator.2	Nelore	9	M0	0	0	0	0	2	2	2	6
Real-time	Evaluator.2	Nelore	9	M1	0	2	0	0	0	.	0	0
Real-time	Evaluator.2	Nelore	9	M2	1	57	1	2	2	0	1	6
Real-time	Evaluator.2	Nelore	9	M3	0	10	0	0	0	0	0	0
Real-time	Evaluator.2	Nelore	9	M4	0	5	0	0	0	0	0	0
Real-time	Evaluator.2	Nelore	11	M0	0	0	0	0	2	2	0	4
Real-time	Evaluator.2	Nelore	11	M1	0	16	1	0	2	.	0	3
Real-time	Evaluator.2	Nelore	11	M2	1	53	2	1	2	2	2	9
Real-time	Evaluator.2	Nelore	11	M3	1	50	1	1	2	1	1	6
Real-time	Evaluator.2	Nelore	11	M4	1	36	1	1	2	2	1	7
Real-time	Evaluator.2	Nelore	12	M0	0	0	0	0	2	0	0	2
Real-time	Evaluator.2	Nelore	12	M1	0	0	0	0	0	.	0	0
Real-time	Evaluator.2	Nelore	12	M2	0	32	1	0	2	2	0	5
Real-time	Evaluator.2	Nelore	12	M3	0	16	0	0	0	0	0	0
Real-time	Evaluator.2	Nelore	12	M4	0	0	1	0	2	0	0	3
Real-time	Evaluator.2	Angus	15	M0	0	2	0	0	0	0	0	0
Real-time	Evaluator.2	Angus	15	M1	0	0	1	0	2	.	0	3
Real-time	Evaluator.2	Angus	15	M2	1	57	1	1	2	2	1	7
Real-time	Evaluator.2	Angus	15	M3	0	15	1	0	0	0	1	2
Real-time	Evaluator.2	Angus	15	M4	0	21	0	0	2	2	1	5
Real-time	Evaluator.2	Angus	16	M0	0	0	2	1	0	0	0	3
Real-time	Evaluator.2	Angus	16	M1	0	0	0	0	1	.	1	2
Real-time	Evaluator.2	Angus	16	M2	1	43	1	1	2	0	1	5
Real-time	Evaluator.2	Angus	16	M3	0	25	0	0	0	0	1	1
Real-time	Evaluator.2	Angus	16	M4	0	1	0	0	0	0	0	0
Real-time	Evaluator.2	Angus	17	M0	0	3	0	0	0	1	0	1
Real-time	Evaluator.2	Angus	17	M1	0	1	0	1	0	.	0	1
Real-time	Evaluator.2	Angus	17	M2	0	13	0	0	0	0	1	1
Real-time	Evaluator.2	Angus	17	M3	0	12	1	0	0	0	1	2
Real-time	Evaluator.2	Angus	17	M4	0	21	1	0	2	1	0	4
Real-time	Evaluator.2	Angus	18	M0	0	0	0	0	0	0	0	0
Real-time	Evaluator.2	Angus	18	M1	0	0	0	1	2	.	0	3
Real-time	Evaluator.2	Angus	18	M2	1	46	0	0	2	2	2	6
Real-time	Evaluator.2	Angus	18	M3	0	2	0	0	0	0	0	0
Real-time	Evaluator.2	Angus	18	M4	0	0	0	0	2	0	0	2
Real-time	Evaluator.2	Angus	19	M0	0	0	0	0	0	0	0	0
Real-time	Evaluator.2	Angus	19	M1	0	0	0	0	0	.	0	0
Real-time	Evaluator.2	Angus	19	M2	1	75	2	1	2	2	2	9
Real-time	Evaluator.2	Angus	19	M3	0	52	1	0	2	2	0	5
Real-time	Evaluator.2	Angus	19	M4	0	20	1	0	1	0	1	3
Real-time	Evaluator.2	Angus	20	M0	0	0	0	0	2	0	1	3
Real-time	Evaluator.2	Angus	20	M1	0	0	1	0	2	.	0	3
Real-time	Evaluator.2	Angus	20	M2	1	60	2	2	2	2	1	9
Real-time	Evaluator.2	Angus	20	M3	1	59	1	1	2	2	2	8
Real-time	Evaluator.2	Angus	20	M4	0	30	1	0	2	0	0	3
Real-time	Evaluator.2	Angus	21	M0	0	2	0	0	2	0	0	2
Real-time	Evaluator.2	Angus	21	M1	0	20	0	0	2	.	0	2
Real-time	Evaluator.2	Angus	21	M2	1	45	0	1	2	0	1	4
Real-time	Evaluator.2	Angus	21	M3	0	27	0	0	2	0	0	2
Real-time	Evaluator.2	Angus	21	M4	0	0	0	0	0	0	0	0
Real-time	Evaluator.2	Angus	22	M0	0	0	0	0	0	0	0	0
Real-time	Evaluator.2	Angus	22	M1	0	0	0	0	1	.	0	1
Real-time	Evaluator.2	Angus	22	M2	1	42	1	1	1	2	1	6
Real-time	Evaluator.2	Angus	22	M3	0	25	1	1	2	0	1	5
Real-time	Evaluator.2	Angus	22	M4	1	55	0	0	2	0	2	4
Real-time	Evaluator.2	Angus	24	M0	0	3	0	0	0	0	0	0
Real-time	Evaluator.2	Angus	24	M1	0	1	0	0	1	.	0	1
Real-time	Evaluator.2	Angus	24	M2	1	55	1	1	2	2	2	8
Real-time	Evaluator.2	Angus	24	M3	0	5	0	0	0	0	0	0
Real-time	Evaluator.2	Angus	24	M4	0	23	0	0	2	0	2	4

## Sheet: Label
VAS - visual analogue scale
M0 – 48 hours before surgery and before fasting;
M1 – immediate preoperative, under fasting;
M2 – two to four hours after sternal decubitus, followed by analgesia with morphine 0.1 mg/Kg IM;
M3 – one hour after analgesic rescue with morphine; animals with a score > 4 received dipyrone 25 mg/kg IM;
M4 – (24 hours after the end of surgery; when they received flunixin 1.1 mg/kg IM after the evaluation)
. = missing data
